# Supplementary material for: Direct relationship between protein expression and progeny yield of herpes simplex virus 1
Source: mBio. 2025 May 5;16(6):e00280-25. doi: 10.1128/mbio.00280-25 (PMC12153267; doi:10.1128/mbio.00280-25)
Supplement: Supplemental table — Table S1. [file mbio.00280-25-s0002.xlsx]

## Sheet: S-Table 1A
	Supplementary Table 1A. Oligonucleotide sequences, plasmid, and E. coli GS1873 containing HSV-BAC for the construction of recombinant viruses or mutagenesis.
	Recombinant virus	Mutation inserted into pYEbac102Cre	Oligonucleotide sequence (5′-3′)	Plasmid DNA template	E. coli GS1873 containing HSV-BAC
	YK410	TagRFP-ICP47/ Venus-Us11	5'-AGTTTCTGGGCGGAGGGTGGTTCCCCCCGTGGCTCTCGAGATGGTGAGCAAGGGCGAGGA-3'	pBS-Venus-KanS (20)	E. coli GS1783/pYEbac102Cre
			5'-CGCCCGGCCCAACTGGGGCCGGGGGTTGGGTCTGGCTCATCTTGTACAGCTCGTCCATGC-3'
			5'-CCGTTGCGTGGACCGCTTCCTGCTCGTCGGGCGGGGGAGCATGGTGTCTAAGGGCGAAGA-3'	pFlag-TagRFP-KanS (This study)	E. coli GS1783/pYEbac102Cre carrying Venus fused to N-terminus of Us11
			5'-TGTTGTCCAGGAAGGTGTCCGCCATTTCCAGGGCCCACGAATTAAGTTTGTGCCCCAGTT-3'

## Sheet: S-Table 1B
	Supplementary Table 1B. Number of cells and PFU attached to each subpopulation in Fig. 4D and E.
	Times after infection (h)	Subpopulation	Cell number of each subpopulation/104 cells of entire population	% of cells in each subpopulation	PFU in each subpopulation/104 cells of entire population	% of virus titer in each subpopulation
	4	f1	9413.3 ± 216.3	94.1 ± 2.2	109.4 ± 38.8	95.9 ± 1.6
	4	f2	217.7 ± 110.4	2.2 ± 1.1	3.1 ± 0.4	4.1 ± 1.6
	4	f3	N/A	N/A	N/A	N/A
	4	f4	N/A	N/A	N/A	N/A
	4	f5	N/A	N/A	N/A	N/A
	4	f6	N/A	N/A	N/A	N/A
	6	f1	7871.7 ± 321.8	78.7 ± 3.2	32.2 ± 4.3	71.1 ± 6.7
	6	f2	1529.7 ± 261.5	15.3 ± 2.6	9.9 ± 2.3	21.7 ± 4.3
	6	f3	241.0 ± 123.6	2.4 ± 1.2	2.9 ± 1.3	7.1 ± 3.6
	6	f4	N/A	N/A	N/A	N/A
	6	f5	N/A	N/A	N/A	N/A
	6	f6	N/A	N/A	N/A	N/A
	8	f1	5427.3 ± 417.2	54.3 ± 4.2	13.2 ± 2.1	6.1 ± 1.3
	8	f2	2405.0 ± 145.0	24.1 ± 1.4	13.8 ± 1.4	7.8 ± 2.7
	8	f3	1367.3 ± 132.8	13.7 ± 1.3	37.9 ± 0.2	20.3 ± 5.8
	8	f4	410.3 ± 132.7	4.1 ± 1.3	162.3 ± 69.9	55.0 ± 3.0
	8	f5	N/A	N/A	N/A	N/A
	8	f6	N/A	N/A	N/A	N/A
	10	f1	3458.3 ± 308.2	34.6 ± 3.1	27.8 ± 5.9	2.4 ± 1.0
	10	f2	2114.3 ± 63.9	21.1 ± 0.6	18.3 ± 1.9	1.3 ± 0.3
	10	f3	2259.7 ± 82.5	22.6 ± 0.8	96.3 ± 15.9	6.7 ± 1.5
	10	f4	1245.0 ± 108.7	12.5 ± 1.1	430.3 ± 64.7	34.3 ± 10.4
	10	f5	559.0 ± 115.4	5.6 ± 1.2	1080.4 ± 518.6	52.7 ± 10.6
	10	f6	N/A	N/A	N/A	N/A
	12	f1	2528.3 ± 342.5	25.3 ± 3.4	31.6 ± 4.1	1.0 ± 0.4
	12	f2	1564.3 ± 74.4	15.6 ± 0.7	38.9 ± 14.1	0.7 ± 0.2
	12	f3	2193.7 ± 91.3	21.9 ± 0.9	108.7 ± 16.6	3.4 ± 1.7
	12	f4	1725.0 ± 142.1	17.3 ± 1.4	857.3 ± 100.7	20.4 ± 4.2
	12	f5	1392.0 ± 262.8	13.9 ± 2.6	3279.4 ± 942.7	62.2 ± 5.3
	12	f6	209.3 ± 54.7	2.1 ± 0.5	649.8 ± 197	12.3 ± 1.2
	24	f1	1215.0 ± 161.8	12.2 ± 1.6	105.0 ± 7.2	1.5 ± 0.1
	24	f2	889.3 ± 63.2	8.9 ± 0.6	74.0 ± 9.6	1.1 ± 0.1
	24	f3	2151.0 ± 121.7	21.5 ± 1.2	145.2 ± 25.8	2.1 ± 0.3
	24	f4	1939.0 ± 139.1	19.4 ± 1.4	580.5 ± 135.4	8.3 ± 1.5
	24	f5	1695.3 ± 58.7	17.0 ± 0.6	2282.8 ± 267.6	33.8 ± 4.0
	24	f6	1680.3 ± 145.7	16.8 ± 1.5	3728.9 ± 707.1	53.1 ± 5.7
	Values are the mean ± SE. N/A, not available.

## Sheet: S-Table 1C
	Supplementary Table 1C. Raw count data from electron microscopic analysis of f2 to f4 subpopulations 24 h after infection.
		Nuclear capsids				Enveloped virions in perinuclear space (b)	Naked capsids in cytoplasm (c)	Enveloped virions in cytoplasm (d)	Total (a+b+c+d)
		A capsid	B capsid	C capsid	Total (a)
	f2	0	0	0	0	0	0	0	0
		0	0	0	0	0	0	0	0
		0	0	0	0	0	0	0	0
		0	0	0	0	0	0	0	0
		0	0	0	0	0	0	0	0
		0	2	0	2	0	1	0	3
		0	0	0	0	0	0	0	0
		0	0	0	0	0	0	0	0
		0	0	0	0	0	1	0	1
		0	0	0	0	0	1	0	1
		0	0	0	0	0	0	0	0
	f3	0	4	0	4	0	0	0	4
		0	0	0	0	0	0	0	0
		0	19	0	19	0	0	0	19
		0	18	0	18	0	2	0	20
		1	32	3	36	0	0	0	36
		0	12	2	14	0	0	0	14
		1	0	0	1	3	2	0	6
		1	4	1	6	0	0	0	6
		0	11	1	12	0	0	0	12
		3	23	2	28	0	1	0	29
		0	12	0	12	0	1	0	13
	f4	2	46	4	52	4	0	0	56
		0	14	7	21	4	0	1	26
		1	26	7	34	0	2	2	38
		0	5	1	6	2	4	0	12
		7	62	20	89	4	0	3	96
		1	15	4	20	1	1	5	27
		0	25	9	34	10	5	1	50
		2	69	24	95	4	3	9	111
		0	10	3	13	3	9	0	25
		0	80	23	103	6	4	1	114
		1	14	5	19	12	16	6	53
	f5	2	19	19	40	9	5	7	61
		1	40	44	85	9	6	7	107
		3	23	7	33	6	11	9	59
		13	84	35	132	14	10	3	159
		4	36	6	46	9	5	4	64
		8	51	18	77	17	7	7	108
		12	28	9	49	15	13	19	96
		1	14	7	22	9	4	9	44
		1	39	11	51	7	5	6	69
		10	34	10	54	10	15	15	94
		0	34	13	47	6	4	7	64
									No. of virus particles

## Sheet: S-Table 1D
	Supplementary Table 1D. Raw count data from electron microscopic analysis of f2 to f4 subpopulations 8 h after infection.
		Nuclear capsids				Enveloped virions in perinuclear space (b)	Naked capsids in cytoplasm (c)	Enveloped virions in cytoplasm (d)	Total (a+b+c+d)
		A capsid	B capsid	C capsid	Total (a)
	f2	0	2	0	2	0	0	0	2
		0	0	0	0	0	0	0	0
		0	10	0	10	0	0	1	11
		0	0	0	0	0	0	0	0
		0	0	0	0	0	0	0	0
		0	0	0	0	0	0	0	0
		0	0	0	0	0	0	0	0
		0	1	0	1	0	0	0	1
		0	0	0	0	0	0	0	0
		0	0	0	0	0	0	0	0
		0	0	0	1	0	1	0	2
	f3	0	30	0	30	0	0	0	30
		0	4	0	4	0	0	0	4
		0	1	0	1	0	0	0	1
		0	8	0	8	0	0	1	9
		0	23	2	25	0	0	0	25
		0	8	1	9	0	0	0	9
		0	21	3	24	1	0	0	25
		0	34	4	38	0	0	0	38
		0	35	0	35	0	0	0	35
		0	16	0	16	0	0	0	16
		1	44	2	47	0	0	0	47
	f4	1	11	7	19	2	4	19	44
		1	5	6	12	2	2	20	36
		0	6	10	16	25	4	4	49
		2	7	8	17	1	3	10	31
		0	11	2	13	0	2	2	17
		2	37	5	44	1	5	5	55
		4	10	13	27	1	4	7	39
		6	32	9	47	2	17	13	79
		1	36	9	46	6	3	15	70
		8	47	7	68	2	1	3	74
		3	22	3	41	2	2	9	54
									No. of virus particles

## Sheet: S-Table 1E
	Supplementary Table 1E. Differentially expressed viral proteins between f3 and f4 subpopulations.
	Gene class	Gene name	log10(scaled abundances_f3-R1)	log10(scaled abundances_f3-R2)	log10(scaled abundances_f3-R3)	log10(scaled abundances_f4-R1)	log10(scaled abundances_f4-R2)	log10(scaled abundances_f4-R3)	log2(average_f4 / average_f3)	f3 vs f4 (q value)
	L	Venus-US11	7.61113	7.2716	6.85977	17.3889	17.7284	18.1402	1.29247	0.000197
	L	UL25	8.71491	8.59832	4.88044	16.2851	16.4017	20.1196	1.25056	0.011683
	L	UL13	9.93084	10.082	5.37629	15.0692	14.918	19.6237	0.966448	0.036256
	L	UL31	7.24528	7.69354	10.6144	17.7547	17.3065	14.3856	0.952371	0.013451
	L	UL34	9.06153	9.53129	8.02048	15.9385	15.4687	16.9795	0.862463	0.00164
	L	UL44	8.22292	9.65148	8.80944	16.7771	15.3485	16.1906	0.856539	0.001417
	L	US10	10.4989	10.304	5.96795	14.5011	14.696	19.0321	0.849246	0.043184
	L	UL38	6.87678	8.03129	11.9573	18.1232	16.9687	13.0427	0.841327	0.048375
	L	UL35	9.00584	9.99834	8.24279	15.9942	15.0017	16.7572	0.809497	0.003081
	L	UL47	8.20582	7.79911	11.2835	16.7942	17.2009	13.7165	0.806053	0.023377
	L	US6	9.00877	9.78257	8.81687	15.9912	15.2174	16.1831	0.77954	0.000697
	L	UL10	7.84011	9.44994	10.6909	17.1599	15.5501	14.3091	0.7488	0.013193
	E	UL42	8.37943	9.69248	10.1257	16.6206	15.3075	14.8743	0.731011	0.004226
	L	UL1	8.12909	10.584	9.91479	16.8709	14.416	15.0852	0.695834	0.011683
	L	UL48	9.16804	9.54001	10.9728	15.832	15.46	14.0272	0.610586	0.008329
	L	UL22	8.06855	11.6169	10.1436	16.9315	13.3831	14.8564	0.598681	0.041127
	L	US8	9.79453	10.3656	9.85057	15.2055	14.6344	15.1494	0.584103	0.000469
	L	UL27	9.6235	10.4151	10.0606	15.3765	14.5849	14.9394	0.577019	0.000697
	L	UL26	10.1936	10.2859	9.71339	14.8064	14.7141	15.2866	0.569513	0.000469
	L	UL56	10.0177	11.1513	9.1133	14.9823	13.8487	15.8867	0.562375	0.011683
	L	UL21	8.8556	10.5931	11.2736	16.1444	14.4069	13.7264	0.527295	0.023294
	L	US4	10.2396	10.5006	10.0054	14.7604	14.4994	14.9946	0.525443	0.000469
	L	US9	9.97879	10.6453	10.1823	15.0212	14.3547	14.8177	0.52061	0.000697
	L	UL45	10.361	11.0075	9.77358	14.639	13.9925	15.2264	0.493972	0.004226
	E	UL50	9.6021	11.7692	9.8461	15.3979	13.2308	15.1539	0.488011	0.023387
	L	UL14	10.3394	10.6925	11.3866	14.6606	14.3075	13.6134	0.393409	0.005094
	L	US7	9.93186	11.4532	11.0535	15.0681	13.5468	13.9465	0.391842	0.013632
	IE	tRFP-US12	10.2441	11.274	11.2803	14.7559	13.726	13.7197	0.363674	0.009022
	E	UL23	10.4687	11.4403	11.9066	14.5313	13.5597	13.0934	0.284404	0.026807
	q-values represent p-values derived from Student’s t-test, adjusted for multiple comparisons using the false discovery rate (FDR) method.

## Sheet: S-Table 1F
	SupplementaryTable 1F. Differentially expressed host proteins between f3 and f4 subpopulations.
	Gene symbol	Protein name	log10(scaled abundances_f3-R1)	log10(scaled abundances_f3-R2)	log10(scaled abundances_f3-R3)	log10(scaled abundances_f4-R1)	log10(scaled abundances_f4-R2)	log10(scaled abundances_f4-R3)	log2(average_f4/average_f3)	f3 vs f4 (q value)
	CFD	Complement factor D [OS=Homo sapiens]	0	1.89899	0.556052	25	23.101	24.4439	4.88506	0.005829
	C1QC	Complement C1q subcomponent subunit C [OS=Homo sapiens]	0	2.52134	1.65032	25	22.4787	23.3497	4.08563	0.011866
	KCNH8	Potassium voltage-gated channel subfamily H member 8 [OS=Homo sapiens]	3.38221	0	3.71986	21.6178	25	21.2801	3.25706	0.040517
	BRD9	Bromodomain-containing protein 9 [OS=Homo sapiens]	0	3.07103	4.18335	25	21.929	20.8166	3.2232	0.041499
	RBM23	Isoform 5 of Probable RNA-binding protein 23 [OS=Homo sapiens]	3.72511	4.09364	0	21.2749	20.9064	25	3.10305	0.046059
	MPP5	Isoform 2 of MAGUK p55 subfamily member 5 [OS=Homo sapiens]	5.86979	5.6683	3.66995	19.1302	19.3317	21.3301	1.97512	0.026393
	NPC1	Niemann-Pick C1 protein [OS=Homo sapiens]	9.38176	8.07205	7.45003	15.6182	16.9279	17.55	1.00833	0.046509
	GCFC2	Isoform 2 of GC-rich sequence DNA-binding factor 2 [OS=Homo sapiens]	8.76185	9.81461	9.56487	16.2381	15.1854	15.4351	0.735625	0.03186
	RPL37AP8	putative 60S ribosomal protein L37a-like protein [OS=Homo sapiens]	8.71226	9.66101	10.1419	16.2877	15.339	14.8581	0.705033	0.049188
	BLOC1S2	Isoform 2 of Biogenesis of lysosome-related organelles complex 1 subunit 2 [OS=Homo sapiens]	9.97226	10.3286	9.45341	15.0277	14.6714	15.5466	0.604684	0.029877
	GAN	Gigaxonin [OS=Homo sapiens]	10.9876	10.9017	10.6655	14.0124	14.0983	14.3345	0.38273	0.007573
	HNRNPC	Heterogeneous nuclear ribonucleoproteins C1/C2 [OS=Homo sapiens]	11.3472	10.746	10.7206	13.6528	14.254	14.2794	0.362471	0.046059
	GSTT2B	Glutathione S-transferase theta-2B [OS=Homo sapiens]	10.694	10.9144	11.2708	14.306	14.0856	13.7292	0.357358	0.036906
	KAAG1	Kidney-associated antigen 1 [OS=Homo sapiens]	11.2566	11.3125	11.7309	13.7434	13.6875	13.2691	0.246819	0.049188
	PHF21A	Isoform 2 of PHD finger protein 21A [OS=Homo sapiens]	12.0603	12.0229	12.095	12.9397	12.9771	12.905	0.101738	0.005829
	DPM1	Dolichol-phosphate mannosyltransferase subunit 1 [OS=Homo sapiens]	12.2324	12.0862	12.0869	12.7676	12.9138	12.9131	0.0842368	0.046059
	NOC4L	Nucleolar complex protein 4 homolog [OS=Homo sapiens]	12.1813	12.261	12.297	12.8187	12.739	12.703	0.0585411	0.046252
	GANAB	Neutral alpha-glucosidase AB [OS=Homo sapiens]	12.3754	12.3876	12.3846	12.6246	12.6124	12.6154	0.0271164	0.001736
	ATP5A1	ATP synthase subunit alpha, mitochondrial [OS=Homo sapiens]	12.6185	12.6263	12.6628	12.3815	12.3737	12.3372	-0.0313576	0.031261
	HIST1H2BK	Histone H2B type 1-K [OS=Homo sapiens]	12.6794	12.7631	12.6993	12.3206	12.2369	12.3007	-0.0493885	0.040548
	KRT8	Isoform 2 of Keratin, type II cytoskeletal 8 [OS=Homo sapiens]	12.7764	12.7432	12.7964	12.2236	12.2568	12.2036	-0.0628029	0.007573
	PSME3	Isoform 2 of Proteasome activator complex subunit 3 [OS=Homo sapiens]	12.7257	12.8138	12.7854	12.2743	12.1862	12.2146	-0.0634806	0.026393
	TMC1	Transmembrane channel-like protein 1 [OS=Homo sapiens]	12.7088	12.8016	12.8428	12.2912	12.1984	12.1572	-0.0656677	0.049188
	EIF4A1	Eukaryotic initiation factor 4A-I [OS=Homo sapiens]	12.8911	12.7538	12.7758	12.1089	12.2462	12.2242	-0.0708546	0.049188
	POLR1C	DNA-directed RNA polymerases I and III subunit RPAC1 [OS=Homo sapiens]	12.9073	12.9915	12.8076	12.0927	12.0085	12.1924	-0.0928587	0.046059
	MFAP1	microfibrillar-associated protein 1 [OS=Homo sapiens]	12.8575	12.9059	13.0533	12.1425	12.0941	11.9467	-0.101357	0.046059
	STOML2	Stomatin-like protein 2, mitochondrial [OS=Homo sapiens]	12.885	13.0287	12.9032	12.115	11.9713	12.0968	-0.101367	0.032114
	MRPL11	39S ribosomal protein L11, mitochondrial [OS=Homo sapiens]	13.1267	12.9845	13.0485	11.8733	12.0155	11.9515	-0.127788	0.016238
	GGCT	gamma-glutamylcyclotransferase [OS=Homo sapiens]	12.9861	13.1053	13.1658	12.0139	11.8947	11.8342	-0.135309	0.024261
	PSME2	proteasome activator complex subunit 2 [OS=Homo sapiens]	13.0499	13.1852	13.0685	11.9501	11.8148	11.9315	-0.138885	0.013912
	DDX55	ATP-dependent RNA helicase DDX55 [OS=Homo sapiens]	13.1288	12.959	13.2565	11.8712	12.041	11.7435	-0.142017	0.049188
	TMOD3	tropomodulin-3 [OS=Homo sapiens]	13.1328	13.2318	13.0454	11.8672	11.7682	11.9546	-0.147095	0.024199
	NDUFA6	NADH dehydrogenase [ubiquinone] 1 alpha subcomplex subunit 6 [OS=Homo sapiens]	13.0727	13.1701	13.1673	11.9273	11.8299	11.8327	-0.147099	0.005829
	ABCB10	ATP-binding cassette sub-family B member 10, mitochondrial [OS=Homo sapiens]	13.2968	13.086	13.1638	11.7032	11.914	11.8362	-0.157626	0.024261
	PGK2	Phosphoglycerate kinase 2 [OS=Homo sapiens]	13.1662	13.2152	13.1749	11.8338	11.7848	11.8251	-0.158374	0.001081
	ZRANB2	Isoform 2 of Zinc finger Ran-binding domain-containing protein 2 [OS=Homo sapiens]	13.2177	13.0852	13.3978	11.7823	11.9148	11.6022	-0.16952	0.041499
	PRKACA	Isoform 2 of cAMP-dependent protein kinase catalytic subunit alpha [OS=Homo sapiens]	13.1826	13.4246	13.2579	11.8174	11.5754	11.7421	-0.182225	0.024261
	ARF5	ADP-ribosylation factor 5 [OS=Homo sapiens]	13.2269	13.2051	13.5309	11.7731	11.7949	11.4691	-0.189779	0.046059
	MAPRE1	Microtubule-associated protein RP/EB family member 1 [OS=Homo sapiens]	13.3173	13.3946	13.3194	11.6827	11.6054	11.6806	-0.195073	0.001736
	PLPBP	Pyridoxal phosphate homeostasis protein [OS=Homo sapiens]	13.3378	13.2161	13.5328	11.6622	11.7839	11.4672	-0.199338	0.03521
	TSSC4	Protein TSSC4 [OS=Homo sapiens]	13.5215	13.5531	13.1723	11.4785	11.4469	11.8277	-0.211737	0.046059
	HMGN5	High mobility group nucleosome-binding domain-containing protein 5 [OS=Homo sapiens]	13.5383	13.6631	13.2606	11.4617	11.3369	11.7394	-0.228386	0.04093
	RPA2	Isoform 3 of Replication protein A 32 kDa subunit [OS=Homo sapiens]	13.7229	13.3978	13.3593	11.2771	11.6022	11.6407	-0.229786	0.039994
	ECHDC3	Enoyl-CoA hydratase domain-containing protein 3, mitochondrial [OS=Homo sapiens]	13.661	13.2905	13.6179	11.339	11.7095	11.3821	-0.236696	0.039797
	RPS27A	Ubiquitin-40S ribosomal protein S27a [OS=Homo sapiens]	13.6418	13.3148	13.7078	11.3582	11.6852	11.2922	-0.244059	0.039797
	NCAPH2	Isoform 4 of Condensin-2 complex subunit H2 [OS=Homo sapiens]	13.6467	13.5016	13.5376	11.3533	11.4984	11.4624	-0.245727	0.004341
	UBE2V2	Ubiquitin-conjugating enzyme E2 variant 2 [OS=Homo sapiens]	13.4152	13.8692	13.4799	11.5848	11.1308	11.5201	-0.251807	0.046059
	FAM96B	Mitotic spindle-associated MMXD complex subunit MIP18 [OS=Homo sapiens]	13.6338	13.7296	13.409	11.3662	11.2704	11.591	-0.252427	0.024261
	SCP2	Non-specific lipid-transfer protein [OS=Homo sapiens]	13.385	13.5843	13.8499	11.615	11.4157	11.1501	-0.256061	0.04093
	PPP4R1	Isoform 2 of Serine/threonine-protein phosphatase 4 regulatory subunit 1 [OS=Homo sapiens]	13.6033	13.5645	13.7501	11.3967	11.4355	11.2499	-0.263718	0.005829
	DCTD	Isoform 2 of Deoxycytidylate deaminase [OS=Homo sapiens]	13.7124	13.6064	13.6673	11.2876	11.3936	11.3327	-0.269005	0.001495
	BAG3	BAG family molecular chaperone regulator 3 [OS=Homo sapiens]	13.389	13.8208	13.8348	11.611	11.1792	11.1652	-0.273553	0.041499
	TPM2	Isoform 2 of Tropomyosin beta chain [OS=Homo sapiens]	13.6848	13.9444	13.5987	11.3152	11.0556	11.4013	-0.287789	0.024199
	L1CAM	Isoform 3 of Neural cell adhesion molecule L1 [OS=Homo sapiens]	13.816	13.732	13.7991	11.184	11.268	11.2009	-0.297052	0.001081
	POGK	Pogo transposable element with KRAB domain [OS=Homo sapiens]	14.1296	13.7051	13.6461	10.8704	11.2949	11.3539	-0.307457	0.039797
	DAXX	Isoform 2 of Death domain-associated protein 6 [OS=Homo sapiens]	14.1089	13.6114	14.2799	10.8911	11.3886	10.7201	-0.347938	0.046059
	ENSA	Isoform 2 of Alpha-endosulfine [OS=Homo sapiens]	13.9341	14.6124	14.0815	11.0659	10.3876	10.9185	-0.397056	0.04093
	PAXBP1	PAX3- and PAX7-binding protein 1 [OS=Homo sapiens]	14.5404	13.9528	14.7047	10.4596	11.0472	10.2953	-0.44184	0.04093
	KNTC1	Kinetochore-associated protein 1 [OS=Homo sapiens]	14.883	15.1047	14.4258	10.117	9.8953	10.5742	-0.538103	0.024261
	ZNHIT2	Zinc finger HIT domain-containing protein 2 [OS=Homo sapiens]	15.0306	14.2814	15.337	9.96937	10.7186	9.66299	-0.556887	0.046059
	TRAFD1	TRAF-type zinc finger domain-containing protein 1 [OS=Homo sapiens]	14.4979	14.9661	15.2186	10.5021	10.0339	9.7814	-0.559569	0.024261
	TACC3	Transforming acidic coiled-coil-containing protein 3 [OS=Homo sapiens]	15.1445	15.8331	14.7998	9.85554	9.16687	10.2002	-0.647554	0.037126
	ZNF644	Isoform 2 of Zinc finger protein 644 [OS=Homo sapiens]	15.8423	15.4253	15.2807	9.1577	9.57474	9.71934	-0.710207	0.007573
	MET	Isoform 2 of Hepatocyte growth factor receptor [OS=Homo sapiens]	15.4398	16.014	15.5083	9.56017	8.98602	9.49168	-0.744121	0.007573
	PBX2	pre-B-cell leukemia transcription factor 2 [OS=Homo sapiens]	16.4712	15.3677	16.594	8.52884	9.63231	8.40598	-0.866344	0.03521
	EPDR1	Isoform 3 of Mammalian ependymin-related protein 1 [OS=Homo sapiens]	17.4227	15.8302	16.1815	7.57733	9.16981	8.81853	-0.951305	0.04093
	KANSL2	KAT8 regulatory NSL complex subunit 2 [OS=Homo sapiens]	18.3258	16.1556	17.3548	6.67425	8.84438	7.64522	-1.16208	0.046059
	ZBTB11	Zinc finger and BTB domain-containing protein 11 [OS=Homo sapiens]	18.7551	17.9241	20.4354	6.24487	7.07588	4.5646	-1.67508	0.039797
	q-values represent p-values derived from Student’s t-test, adjusted for multiple comparisons using the false discovery rate (FDR) method.
